# Supplementary material for: T2T Genome Assembly and Multi‐Omics Data Reveal Terrestrial Adaptation and Mucus Biosynthesis in Tropical Leatherleaf Slug (Laevicaulis alte)
Source: Adv Sci (Weinh). 2026 Jun 15:e76129. Online ahead of print. doi: 10.1002/advs.76129 (PMC13336835; doi:10.1002/advs.76129)
Supplement: Supplementary file 2 — Supporting File 2: advs76129‐sup‐0002‐TableS1‐S11.xlsx. [file ADVS-9999-e76129-s001.xlsx]

## Sheet: TableS1
Table S1. Genome survey statistic of L. alte
Description	Minimum	Maximum
Homozygous (aa)	0.997471	0.997695
Heterozygous (ab)	0.002304	0.002528
Genome Haploid Length	502,806,853 bp	503,522,882 bp
Genome Repeat Length	111,220,045 bp	111,378,429 bp
Genome Unique Length	391,586,808 bp	392,144,453 bp
Model Fit	0.773122	0.937764
Read Error Rate	0.002642	0.002642

## Sheet: TableS2
Table S2. Statistic of sequencing data
Sample name	PacBio HiFi	Nanopore ONT
Reads number	2178401	294624
Total length (bp)	29182647936	29525606048
N50 (bp)	13421	100511
N90 (bp)	11038	71210
Coverage (×)	58.4	59

## Sheet: TableS3
Table S3. Statistic of 17 chromosomes before gap close
Chrosmomes	Size	Contig number	Contig size (bp)	GC content (%)
Chr1	70814558	2	70814058	36.76
Chr2	47299663	6	47297163	37.26
Chr3	43618242	4	43616742	37.28
Chr4	42848132	4	42846632	37.13
Chr5	37880318	3	37879318	37.56
Chr6	36961709	2	36961209	37.37
Chr7	36848467	3	36847467	37.58
Chr8	31747721	2	31747221	37.14
Chr9	31080273	2	31079773	37.64
Chr10	28984941	1	28984941	37.35
Chr11	28758286	1	28758286	37.08
Chr12	27140595	6	27138095	38.12
Chr13	25379596	1	25379596	37.45
Chr14	24476846	4	24475346	37.31
Chr15	24266474	1	24266474	37.78
Chr16	23548918	2	23548418	37.68
Chr17	23465712	1	23465712	37.25
All	585120451	45	585106451	37.33

## Sheet: TableS4
Table S4. Summary of the gap regions closed
Nanopore_Chr	Start	End	Gap	Strand
contig_15	30288937	30289756	Chr1_f1_f2_Gap	-
contig_1	8932733	8933681	Chr12_f1_f2_Gap	-
contig_56	8241557	8243545	Chr12_f3_f4_Gap	-
contig_56	5313119	5317426	Chr12_f4_f5_Gap	-
contig_56	4167	139584	Chr12_f5_f6_Gap	-
contig_11	107543	118949	Chr14_f1_f2_Gap	-
contig_22	5087854	5087949	Chr14_f2_f3_Gap	+
contig_22	5852889	5853497	Chr14_f3_f4_Gap	+
contig_62	3681309	3683812	Chr16_f1_f2_Gap	+
contig_41	12002385	12003139	Chr2_f1_f2_Gap	-
contig_41	5036386	5036844	Chr2_f2_f3_Gap	-
contig_41	448041	449176	Chr2_f3_f4_Gap	-
contig_45	12083807	12086506	Chr2_f4_f5_Gap	-
contig_45	4376531	4378457	Chr2_f5_f6_Gap	-
contig_20	8385350	8386021	Chr3_f1_f2_Gap	+
contig_20	17193074	17194707	Chr3_f2_f3_Gap	+
contig_20	35191919	35192420	Chr3_f3_f4_Gap	+
scaffold_35	35216914	35298824	Chr4_f1_f2_Gap	-
scaffold_35	26048625	26050100	Chr4_f2_f3_Gap	-
scaffold_35	7356516	7358089	Chr4_f3_f4_Gap	-
contig_9	27984567	27986003	Chr5_f1_f2_Gap	-
contig_9	8859422	8861490	Chr5_f2_f3_Gap	-
scaffold_84	14298371	14310461	Chr6_f1_f2_Gap	+
scaffold_30	32385130	32386933	Chr7_f1_f2_Gap	-
scaffold_30	26047557	26048316	Chr7_f2_f3_Gap	-
contig_52	25990087	25991688	Chr8_f1_f2_Gap	-
contig_24	21159844	21161585	Chr9_f1_f2_Gap	-

## Sheet: TableS5
Table S5. Statistic of L.ate T2T genome assembly
Chromosome	Length (bp)	GC content (%)	5' Tentromere information			3' Tentromere information
			length (bp)	start	end	length (bp)	start	end
Chr1	71571670	36.76	9824	5	9828	500	71558489	71558988
Chr2	47304135	37.26	5891	5	5895	16282	47287853	47304134
Chr3	43619547	37.28	10562	24	10585	12691	43606791	43619481
Chr4	42931590	37.12	9778	4	9781	9701	42921886	42931586
Chr5	37882822	37.56	13823	3	13825	10411	37872389	37882799
Chr6	36973299	37.37	13561	1162	14722	4245	36967611	36971855
Chr7	36850029	37.58	10420	68	10487	14765	36834871	36849635
Chr8	31748822	37.14	14795	25	14819	1122	31747493	31748614
Chr9	31081514	37.64	7296	5	7300	15140	31066337	31081476
Chr10	28984941	37.35	10744	5	10748	17222	28967688	28984909
Chr11	28758286	37.08	14865	38	14902	9893	28747529	28757421
Chr12	27171565	38.13	8508	3	8510	9190	27162342	27171531
Chr13	25379596	37.45	8360	130	8489	13007	25365069	25378075
Chr14	24487455	37.31	10881	5	10885	6797	24479697	24486493
Chr15	24266474	37.78	6467	6	6472	10345	24255008	24265352
Chr16	23550921	37.68	7850	5	7854	12599	23538317	23550915
Chr17	23465712	37.25	10069	2	10070	13277	23452435	23465711

## Sheet: TableS6
Table S6. Repetitive elements in L. alte genome assembly
a. Non-interspersed Repeats
Class	Number of elements	Length of sequence (bp)	Percentage of sequence(%)
Simple_repeat	286745	26679347	4.55
Low_complexity	44145	3411368	0.58
Satellite	714	609711	0.1
rRNA	81	216230	0.03
b.Interspersed Repeats-Retroelements
Order	Super family	Number of elements	Length of sequence (bp)	Percentage of sequence(%)
LTR		4653	3977488	0.67
	Pao	936	2331624	0.39
	Unknown	2670	1256981	0.21
	Gypsy	891	346935	0.05
	Copia	13	31417	<0.01
	ERV1	81	14222	<0.01
	Ngaro	62	6922	<0.01
LINE		82436	36515556	6.23
	RTE-BovB	66035	28643359	4.88
	R2-NeSL	8580	3257687	0.55
	I	2367	2479541	0.42
	Penelope	2290	1214599	0.2
	I-Jockey	2626	804689	0.13
	L2	490	223832	0.03
	CR1	48	60437	0.01
SINE		97440	19591076	3.34
	tRNA	50773	11387025	1.94
	tRNA-Deu-I	26652	5295491	0.9
	tRNA-Deu-L2	13025	3091013	0.52
	tRNA-Deu	2672	402795	0.06
	ID	1322	217066	0.03
	5S-Deu-L2	1005	130031	0.02
	tRNA-V	1533	108058	0.01
	tRNA-Meta	392	71019	0.01
	tRNA-L2	33	22397	<0.01
	tRNA-Ceph	14	17663	<0.01
	tRNA-Core	19	1450	<0.01
c.Interspersed Repeats-DNA transposons
Super family	Number of elements	Length of sequence (bp)	Percentage of sequence(%)
hAT-Charlie	7397	1851973	0.31
TcMar-Tigger	6571	1684044	0.28
TcMar-Tc2	8059	1519168	0.25
Ginger-1	3356	1203806	0.2
TcMar-Mariner	1769	608720	0.1
hAT-Blackjack	3125	533076	0.09
Maverick	127	497514	0.08
TcMar-Tc1	774	329697	0.05
PiggyBac	518	322094	0.05
hAT-Tip100	1687	274839	0.04
MULE-MuDR	1048	260086	0.04
hAT-Ac	702	231472	0.03
CMC-Chapaev-3	51	26082	<0.01
CMC-EnSpm	182	23467	<0.01
IS3EU	35	22518	<0.01
P	35	22451	<0.01
PIF-ISL2EU	33	18597	<0.01
PIF-Harbinger	16	8739	<0.01
Kolobok-Hydra	6	4119	<0.01
d.Interspersed Repeats-Others
Order	Number of elements	Length of sequence (bp)	Percentage of sequence(%)
Rolling-circles	96	19595	<0.01
snRNA	29	11024	<0.01
tRNA	43	2914	<0.01

## Sheet: TableS7
Table S7. The full names and NCBI accession numbers (or DOIs if unavailable) of the species used to construct the phylogenetic tree
Abbreviation	Full name	accession number
A. californica	Aplysia Californica	GCA_000002075.2
A. fulica	Achatina fulica	10.5524/100647
A. immaculata	Achatina immaculata	GCA_009760885.1
B. glabrata	Biomphalaria glabrata	GCA_947242115.1
B. straminea	Biomphalaria straminea	GCA_021533235.1
C. cathayensis	Cipangopaludina cathayensis	10.3390/genes14071365
C. fluminea	Corbicula fluminea	GCA_001632725.1
C. squamiferum	Chrysomallon squamiferum	GCA_012295275.1
C. unifasciata	Candidula unifasciata	GCA_905116865.2
G. aegis	Gigantopelta aegis	GCA_016097555.1
P. verruculata	Peronia verruculata	GCA_038406235.1
L. alte	Laevicaulis alte	in this study
L. gigantea	Lottia gigantea	GCA_000327385.1
M. cornuarietis	Marisa cornuarietis	GCA_050626395.1
P. canaliculata	Pomacea canaliculata	GCA_003073045.1
P. maculata	Pomacea maculata	GCA_004794325.1

## Sheet: TableS8
Table S8. The statistic of metabolites classification
Metabolite	kegg_cid	classI	classII	classIII
Aldosterone	C01780	Steroids	21-Carbon atoms	Pregnane derivatives
Aldosterone	C01780	Hormones and transmitters	Steroid hormones	Mineralocorticoids
LysoPC(22:4(7Z,10Z,13Z,16Z)/0:0)	C04230	Lipids	Phospholipids	Glycerophospholipids
Guanosine	C00387	Nucleic acids	Nucleosides	Ribonucleosides
Prostaglandin E3	C06439	Lipids	Eicosanoids	Prostaglandins
Pantothenic Acid	C00864	Vitamins and Cofactors	Vitamins	Water-soluble vitamins
LysoPC(18:0/0:0)	C04230	Lipids	Phospholipids	Glycerophospholipids
PA(10:0/i-12:0)	C00416	Lipids	Phospholipids	Glycerophospholipids
Citrulline	C00327	Peptides	Amino acids	Other amino acids
Niacinamide	C00153	Vitamins and Cofactors	Vitamins	Water-soluble vitamins
PA(10:0/i-16:0)	C00416	Lipids	Phospholipids	Glycerophospholipids

## Sheet: TableS9
Table S9. Summary for the transcriptome of L. alte using RNA-seq
Sample name	Reads number	Total base (bp)	Q30 (%)	GC (%)	Alignment ratio (%)
Gzck01	50850824	7627623600	93	35	0.6805
Gzck02	47417394	7112609100	93	35	0.7355
Gzck03	127437512	19115626800	94	35	0.6946
Gzy01	74605704	11190855600	93	35	0.723
Gzy02	65219610	9782941500	93	38	0.6913
Gzy03	55852800	8377920000	93	37	0.724

## Sheet: TableS10
Table S10. Primers and sequences for RT-qPCR
Genes (Primers)	Primer sequence (5’ to 3’)
MEX3-F	CAGTTCCAGCAGCATATCT
MEX3-R	CCAAGCATTGAGGTGTAGT
ASGR2-F	TGGATTGGAGGTGGTGAT
ASGR2-R	TTCTAAGCAGTCTTCATCGT
GPCR-F	GCTGCCGTTGTTATGATTG
GPCR-R	CGCCTTCTCCTTCTGTTAC
SULT1B1-F	GTCACACTTACGGAGAACA
SULT1B1-R	AACCAAGAGCCACGAATC
COL6A6-F	AAGAAGAAGAAGCGGTCAA
COL6A6-R	ATCTGTGGCGAACTCAAG
LINE-1-F	GTCGCCTGATCTGTTCTT
LINE-1-R	TCTTGTATCACTGTGTCCAA
CPCT1-F	ACATAGACACTGACACGATT
CPCT1-R	TCCACTTCCTTGACGATTC
CPCT2-F	CCACGGCATTCCTAACAT
CPCT2-R	GCAGGTAGTCACAGATTCA
β-actin-F	CACTGACTACCTGATGAAGAT
β-actin-R	AGAAGGATGGCTGGAACA
Note: All qPCR primers were synthesized by Sangon Biotech (Shanghai) Co., Ltd. (Shanghai, China).

[truncated: 1 more sheets: TableS11]
